# Supplementary material for: Fucoxanthin Suppresses Lipid Accumulation and Inflammatory Responses in FFA-Induced Hepatocyte Models via the EGR2-CD36 Axis
Source: Molecules. 2026 Jul 10;31(14):2423. doi: 10.3390/molecules31142423 (PMC13414028; doi:10.3390/molecules31142423)
Supplement: Supplementary file 1 [file molecules-31-02423-s001.zip]

Archive with 1 entries (1 files):
- molecules-4278738-supplementary-proofreading.pdf
